# Supplementary material for: Ultrasmall Solid-Lipid Nanoparticles via the Polysorbate Sorbitan Phase-Inversion Temperature Technique: A Promising Vehicle for Antioxidant Delivery into the Skin
Source: Pharmaceutics. 2023 Jul 16;15(7):1962. doi: 10.3390/pharmaceutics15071962 (PMC10383899; doi:10.3390/pharmaceutics15071962)
Supplement: Supplementary file 1 [file pharmaceutics-15-01962-s001.zip]

Archive with 2 entries (2 files):
- pharmaceutics-2452554-supplementary.pdf
- supplementary video.mp4
